# Supplementary material for: Genome-Wide Identification of the PIP5K Gene Family in Camellia sinensis and Their Roles in Metabolic Regulation
Source: Genes (Basel). 2024 Jul 17;15(7):932. doi: 10.3390/genes15070932 (PMC11275303; doi:10.3390/genes15070932)
Supplement: Supplementary file 1 [file genes-15-00932-s001.zip]

Archive with 1 entries (1 files):
- genes-3057481-supplementary.xlsx
