# Supplementary material for: Genome-Wide Identification of the PIP5K Gene Family in Camellia sinensis and Their Roles in Metabolic Regulation
Source: Genes (Basel). 2024 Jul 17;15(7):932. doi: 10.3390/genes15070932 (PMC11275303; doi:10.3390/genes15070932)
Supplement: Supplementary file 1 [file genes-15-00932-s001.zip › genes-3057481-supplementary.xlsx]

## Sheet: ST1
Supplementary Table S1. Basic information on the PIP5K gene family of tea.
Symbol	Gene ID	Chr	Start	End	CDS	Protein	Number of amino acids	Molecular weight	Theoretical pI	predict the subcellular localization
CsPIP5K01	GWHGACFB000518	GWHACFB00000001	33111076	33111274	ATGGACTACAGCCTTCTAGTTGGCCTTCACTTCATGGATACAACTACAGCTGGCAGTCTCATTCCCTCTGGAGCTCGAACACCTATCGATATTGATGACCTAGAGACTGAATCATCAGCTCCCCAGCTTTCAAGAGTAGATGTGGATCAACTTCTTTTAGATCCAGTAGGGTGGGCTAGTATAAGGCTAGGAGTGAACATGCCCGCAAGAGTTGAAAGAACTGAGAGAAAGAACGACTGTGAATTTCAGCTAGTAGGAGAACTGATAGGCGAGTACTATGATGTAGTTATGTTCTTTGGCATCATAGACATATTACAGGACTATGACATTACGAAGAAGCTTGAGCATGCCCACAAGTCTATCCAATAG	MDYSLLVGLHFMDTTTAGSLIPSGARTPIDIDDLETESSAPQLSRVDVDQLLLDPVGWASIRLGVNMPARVERTERKNDCEFQLVGELIGEYYDVVMFFGIIDILQDYDITKKLEHAHKSIQ	122	13713.6	4.43	Chloroplast. Nucleus.
CsPIP5K02	GWHGACFB001515	GWHACFB00000001	155102802	155103120	ATGCGAGAAAGTGAAAACGAAACCATCATCGAAGACAACAAGAAGAAGCAGCTAGATGATGAAGAGAGTGATGAAGTCATTATACTAATCCCACCACCACCGTCTACGGCGGCTGGCCGCCCCCGATCACGGCGAGTCTCCCCAACAACCACCACCACCACCACCGGAGTGAACCAAGTAGAGAAAGCCCTACCCAACGGGGATCTCTACAGAGGCACATTCTGGGGCAAAGTCCCCCACGGCAAGGGCAAGTACCTGTGGTCCGACGGTTGCATGTACGAAGGCGAGTGGAAGCGAGGCAAAGCCAACGGCCATGGGCGCTTCTCCTGGCCCTCCGGCGCCACCTACGAGGGCCACTTCAAAGCCGGCCGAATGGACGGCATCGGCACCTTCTTCGGC…	MRESENETIIEDNKKKQLDDEESDEVIILIPPPPSTAAGRPRSRRVSPTTTTTTTGVNQVEKALPNGDLYRGTFWGKVPHGKGKYLWSDGCMYEGEWKRGKANGHGRFSWPSGATYEGHFKAGRMDGIGTFFGSDGDSYIGSWYSDRKHGFGEKHYANGDVYVGSWRSNLQDGDGRYVWRNGNEYIGEWRNGVISGKGVLIWANGNRYEGNWEDGVPKGNGVFAWPDGSSYTGIWGDNLHNRQPEQPCFVLPPSRKRSSVDGGRGSLAERNVNFPRICIWESDGEAGDITCDIVDNVEASMFYRDGIGVGSESPCGGAPAGQLRKSPCWYEGSDVKKQGQMISKGHKNYELMLNLQLGIRYSVGKHASITRALKPADFDPKEKFWTRFPTEGSKCTPPH…	751	85140.4	6.29	Chloroplast. Cytoplasm.
CsPIP5K03	GWHGACFB011789	GWHACFB00000002	81145331	81145619	ATGTCAGTTGCCCACATTGATGACAACAAGGAAGATACTAACAAAGAAGAATGCACAGTGAAGGTCCTCTCCAATGGTGACATGTATAATGGGCATTGGGTTGATAACCTCCCTCATGACCAAGGAAAGTACTTGTGGGCAGATGGGTGTATGTATGTTGGTGAATGGTCCAAAGGCAAGACTATGGGTAAAGGTAGGTTTAGTTGGCCCTCTGGTGCCACCTATGAGGGTGAGTTCAAGAGTGGTTATATGCATGGTCAGGGGACTTATACAGGAGTAAGTGGTACTTATAAAGGTTCTTGGGTGATGAATTTGAAACATGGAAAGGGGACTAAGAATTATGCCAATGGGGATTACTATGATGGTGCGTGGTGCAAGGGATTACAAGACGGACAAGGG…	MSVAHIDDNKEDTNKEECTVKVLSNGDMYNGHWVDNLPHDQGKYLWADGCMYVGEWSKGKTMGKGRFSWPSGATYEGEFKSGYMHGQGTYTGVSGTYKGSWVMNLKHGKGTKNYANGDYYDGAWCKGLQDGQGRYQWNNGNHYIGQWKNGIMNGNGTMIWANGNRYDGFWEDGLPKGNGTFRWADGSFYVGAWSTDPKEQSGTYYPLVSQVGNLEWDPQELFSVDLNDCKICSAEKVTILPSQKMPNWPDIEGESLQIQNQPMSIGDDDRHRRMSVDGRLSNGGGTYSFSSDTEEEEEEEEEEGEGLGNVQLDDMDLSMGTKQQIRIQPVRRQGETISKGHKNYELMLNLQLGIRHSVGRPAPATSLDLRSSAFDPKEKVWTKFPSEGSKHTPPHQSCE…	742	84334.6	5.51	Cytoplasm.
CsPIP5K04	GWHGACFB012332	GWHACFB00000002	134791330	134791499	ATGGATCTTTACTTGGTTTTCAATCGGAAATGTCTCACAACTTTGATTCTGCAACTTTTTGGGGTTCCAAATTGTGAAAGGTTCTATGAGAAGGTCTTCTTAAATGGAGACATCTATGTTGGTAATTTCAAGGGAATCTTTCCCCATGGCAAAGGAAAGTATACTTGGTCAGATGGAACAATCTATGAGGGTGATTGGGAAGAAGGAAAGATGACTGGGAAAGGAGAGATTTTTTGGCCATCAGGTGCAACTTATGAGGGTGATTTTTCTGGGGGTTACCTTCATGGATGTGGCACCTTTACTAGTTGTGATGGGTCTGTGTACAGAGGAGCCTGGAGAATGAATGTTCAACATGGGTTTGGAAGAAAAGAGTACCCTAATTCTGATCTTTACAACGGT…	MDLYLVFNRKCLTTLILQLFGVPNCERFYEKVFLNGDIYVGNFKGIFPHGKGKYTWSDGTIYEGDWEEGKMTGKGEIFWPSGATYEGDFSGGYLHGCGTFTSCDGSVYRGAWRMNVQHGFGRKEYPNSDLYNGLWKEGLYEGRGRYAWSNGNTYIGNWKAGKMFGRGVMKWVNGDLFDGSWLNGFRHGSGCYRFADGSYYFGTWTKGLKDGQGTYYPTGSKHPSLRKLCSFDKHQGKSKGLLSHSSSLNLGECRVPTPSVKRSLSEKISINGFLRGAGRLSHRTTSLDEGCSLCHSTREFSSCDTSSMLSHSADGPQCEVQDNTTVVFEREYMQGVLIKERIRKSSGLSYKSENPNKFHAKEVKKSSCVNIFEGLLNRSYYLMLNLQLGIRYTVGKITP…	709	80703.9	9.02	Chloroplast. Cytoplasm. Nucleus.
CsPIP5K05	GWHGACFB013060	GWHACFB00000003	4403923	4404569	ATGGGTAGCCCCGATAATTATAATCATAATCATAAGCCGTCTGAGATAGTTGACATTGTCAAATCATGGATCCCAAGGAGGAAGGAAGCTGCAAATATGTCTAAGGATTTTTGGATGCCCGATCGCAGCTGTAGGGTATGCTACGACTGTGACTCCCAGTTTACCCTATTCAACCGCAGACACCATTGCCGCCTCTGTGGACGTGTTTTCTGTGCCAAGTGCACTGCTAATTCAGTTCCTGCTCCTCCTGATGACCACAACATCCTCCTCCGCCGCCGCGAAGATTGGGAGAGGATTAGGGTCTGTAATTATTGCCTTAAGCAATGGGAACAGAGCACAGCTGTCGTTGACACTGGCAAAATTGCATTAAGCCCAAGCCCGGGCCTCAGTCCGTCCCCA…	MGSPDNYNHNHKPSEIVDIVKSWIPRRKEAANMSKDFWMPDRSCRVCYDCDSQFTLFNRRHHCRLCGRVFCAKCTANSVPAPPDDHNILLRRREDWERIRVCNYCLKQWEQSTAVVDTGKIALSPSPGLSPSPSATSLISSQSNCSGNSNSSVASTQYSTGPYHQVPYTTAQSPRKSLQMDPFRVQQDQLTCQRSSNTIADAGDSFPNQFDFCVNRSDDEDDGYGICGIESETGHFPQSDDYYGAVSYDGIGHLYGRHEVHPDAKNHDTKNLSSSLLPRSLETPELEGIKKVEEEGASCKNVDGCEVSPVYNVDSKVSEPVDFENNGLLWLPPEPEDEEHEREAVLCDEEEDDDATGDWGSLRSSRSFGNSQFHNKDRSSEEHRKAMKNVVDGHFRALV…	1667	186025	6.08	Cytoplasm.
CsPIP5K06	GWHGACFB016189	GWHACFB00000004	76908786	76909897	ATGCCAGAGCCAGTATTGTCATCATTTGATGAAGAAAACAAGAAATCAGAGGAAGAAGGAGAGAGAGAACCAGATACCAAATCAGTGGCTGTGGTATCCCGCAGCCGATCCCAAGCCACAACCAGAACCACCACCGCCGCCGCGGAGAAGCTTCTTCCGAACGGAGATCTCTACACGGGAAGTTTCTCGGGAAACGCGCCACACGGATCGGGAAAGTACCTGTGGACCGACGGGTGTATGTACGAGGGGGAGTGGAAGAGAGGGAAAGCATCCGGGAAAGGCAAGTTCTCGTGGGCTTCGGGAGCCACTTTCGAAGGCGATTTCAAATCGGGTCGAATGGACGGGTTCGGCACCTTTATCGGATCCGACGCCGATACGTACCGTGGTTCATGGGTCGCC…	MPEPVLSSFDEENKKSEEEGEREPDTKSVAVVSRSRSQATTRTTTAAAEKLLPNGDLYTGSFSGNAPHGSGKYLWTDGCMYEGEWKRGKASGKGKFSWASGATFEGDFKSGRMDGFGTFIGSDADTYRGSWVADRKHGHGQKRYTNGDFYDGLWRRNLQDGHGRYVWKNGNEYVGEWRNGVINGRGMLIWSNGNRYDGNWENGVPKGNGVFTWPDGSCYIGSWSKESGNTTDSKNPQQQILNGTFYPGNNTSIVGNDHKRQSLTFNHKIDDNCVMVASTATKKRSSVERAFPRICIWESDGEAGDITCDIIDNVEASMFYRDGKGWGCEEIKQFRRGPCCFTGGEVKKPGQTISKGHKNYDLMLNLQLGIRYSVGKHASILRDLKPSDFDPKEKFWTRF…	689	78372.1	8.73	Chloroplast. Cytoplasm. Nucleus.
CsPIP5K07	GWHGACFB016338	GWHACFB00000004	100989675	100990096	ATGTCAAATGAATGCAAGGAGAACCATGAAAATGAAAATTCTATTAAATTAAATGGCAATGATGCCGTTTGGCCATGTAAATTTTGTGGGGAAAAGAAAGAGAAAGAATCAATAAAGCAGGATGGTTCAAGTCCTTATGCAACACCATTGATAAGTCCAACTCGTTCACTGACCAGTAGTGATAGCACTGTCTCAAGCTGCAGTGATTTTTCTGTTGATGCATACCAAAATGGCAGGGGTTATCAAGAAGAAGTTGGCTCAGACAGTTGTAGAGAGGATCTCAACTTTAGGCCAAATGGGCACCACCAGAACTTGAGCTGTCCGATTCATGAAAATGGAATTCATCGATCCAACATGGTGGCAAAAGACAACGCCAAGGAGAGCAGTAGTGTAAATAAC…	MSNECKENHENENSIKLNGNDAVWPCKFCGEKKEKESIKQDGSSPYATPLISPTRSLTSSDSTVSSCSDFSVDAYQNGRGYQEEVGSDSCREDLNFRPNGHHQNLSCPIHENGIHRSNMVAKDNAKESSSVNNRGSASRDAEIVGNGDNQEAKDNVFGSASLDINLETETAHSSKDELDFFIWIPPYAEDIEDDIEDSVVNYDDDDDDECGDGTKWGKPCSLSSFGEEGSGSYRFRAEKQKAMEEVMNGKFKALVCQLLRSVGVSFSGEDGDSWVDIVTSLSWEAASFVKPDATEGKAMDPDGYVKIKCVATGSPSQSQVIRGLVFKKHAAHKHMPTKYKNPRLLLIRGALGLSSSGLSSFESMQQEQDSLKSIIDMIEMCHPNVVLVEKTVSRDIQES…	1807	201833	5.86	Cytoplasm. Nucleus.
CsPIP5K08	GWHGACFB017076	GWHACFB00000004	165169118	165170358	ATGTCTGGCCCTGGGGCCATTGTTGGTGGCGTGGGAGCACTTTCTTTGTCAGACAGGACAAAATCTCTTGATGCCTATTCCTTTAATGAAAAAGACCACCCAAGCGTATCAACAAATAGGGAAGTTGCTTCTACTTCTGGGGCAGTGGGCTTTAGCACTGGAGAGCTCGTACTGTCCAATGGGGAATCTTATTCTGGGTCCCTTCTTGACAACATGCCTGAGGGTACAGGGAAGTACGTTTGGTCAGGTAGTTGCAAATATGAGGGCGAATGGAGACGGGGGATGAGACATGGATTTGGAGAACTTCAATGGCCTTCTGGAGCAGTTTATAAAGGTGAATTTTCAGGCGGTTATATGAACGGGATAGGGACATATATTGGGCCTGATAACATGAAATAT…	MSGPGAIVGGVGALSLSDRTKSLDAYSFNEKDHPSVSTNREVASTSGAVGFSTGELVLSNGESYSGSLLDNMPEGTGKYVWSGSCKYEGEWRRGMRHGFGELQWPSGAVYKGEFSGGYMNGIGTYIGPDNMKYEGRWRLNLKHGLGYQVYPNGDVFEGAWIQGTPEGPGKYTWASGNVYLGNMKGGKMSGKGTLTWTNSDSYEGSWLNGMMHGFGVYKWSDGSCYIGTWTWGLKDGKGSFYPKGSKLPAGQELHLNVLRKRGLLPDLRKQNQVSHLRHASSVDMGSTKVAENQRPRRNSSMEHSRTTSASLERRWSMGVSIEKGVGHDSSMGLFETVSEGRENDSTEFAPILERVYMQGALISELVLNNSFSPSSKRAKKQQKKLAKEIKRPGETIIKG…	825	92475	8.71	Chloroplast. Cytoplasm. Nucleus.
CsPIP5K09	GWHGACFB020041	GWHACFB00000006	94131683	94131716	ATGCCGACCAGGGCCTTGTTGGCTGCTGACCAAGACATTCAACTTCCATTTACAAAATCATGGCTCTCCATTCGAAAGCACATGAATTATGAAATACTACAGGCACTGCAGCTTGGAATCAGGCATTTCGTTGGGCAGTACATGGTATTGCCAAAGAAGGAGCTCTCACCTAATGACTTCAAACCGACCCAAAGTACCTGGATTCAATATTCTAAACAGAACCCTAAAAGTCTTCCTCCAGGCACCGTTACTGACTTTCAGTGGAAAGATTACTGTCCTGCAGTGTTCAGACATCTACAAGAGCTTGGAAATATTGATTATTCTGATTATATGCTGTCAGTCTGTGGCCACGAGACTTTAATGGAGATTTCTTCACCTGGGAAAAGCGGTTCCCTGCTT…	MPTRALLAADQDIQLPFTKSWLSIRKHMNYEILQALQLGIRHFVGQYMVLPKKELSPNDFKPTQSTWIQYSKQNPKSLPPGTVTDFQWKDYCPAVFRHLQELGNIDYSDYMLSVCGHETLMEISSPGKSGSLLFRSKDDRFVIKTLRQSEVKVLCEMLPNYLRHVEQYGASLLIKLYGLHAVRPIGGLKVYFVVMENVLQSDLYIHRCYDLKGSSQGRTISKAEDHERATFKDLDLDFLFYLEPLTRHKLLAQIKNDCKFLEDQGIMDYSLLLGMHIKAQSQGSNNTTRSDTVQGCNDSEWAPADICLIRNRPDAKFGVKMPARAVRVRRNGKDDMALDQEVEGECCNVLLYFGIIDILQGYNMRKRIEHACKAIQYDSVSISAALRV	388	44428.2	8.4	Chloroplast.
CsPIP5K10	GWHGACFB020120	GWHACFB00000006	99592210	99593213	ATGTCAGTTGCCCACGTCGATGACGACGATGAAATGGGTGAGGACTGCACGGTGGTGAAGCTCCTCTCCAATGGGGACATGTATAATGGGAGGTGGGTTGAAAACCTGCCTCATGGGCATGGAAAGTACTTGTGGACAGATGGGTGTATGTATGCTGGTGAGTGGTTCAGAGGCAAAACCATGGGCAAAGGTAGATTCAGTTGGCCCTCTGGTGCCACCTATGAGGGTGAATTCAAGACTGGTTATATGGATGGTCAAGGGACTTATACAGGAGCTGGAGGTACCTATAAAGGTTCTTGGATTATGAATTTAAAGCATGGAAAAGGGACTAAGAACTATGCCAACGGGGATTACTACGAAGGCGAGTGGCGTAGGGGAGTGCAAGATGGACAAGGGCGT…	MSVAHVDDDDEMGEDCTVVKLLSNGDMYNGRWVENLPHGHGKYLWTDGCMYAGEWFRGKTMGKGRFSWPSGATYEGEFKTGYMDGQGTYTGAGGTYKGSWIMNLKHGKGTKNYANGDYYEGEWRRGVQDGQGRYQWSNGNYYSGHWKNGEMNGNGTMVWTNGNQYEGSWKDGLPKGKGAFRWVDGSFYEGVWSENPEEQSGIYYPSDVGDNNNSVDWDPQELFSVDLNDCKICPADKVSILPSQKVLNWHSLEGDLLHKRNDARPRRLSVDGRLSNGVVHSFYSDADIDGFSVAGREVEEVPMQIRIKPTKRQGETISKGHKNYELMLNLQLGIRHSVGRPAPPTSLDLRSSAFDPKEKVWTKFPSEGSKHTPPHQSCEFKWKDYCPLVFRTLRKLFKV…	722	82507.8	6.52	Chloroplast. Cytoplasm. Nucleus.
CsPIP5K11	GWHGACFB020708	GWHACFB00000006	137131450	137131958	ATGGGAATACCTGATAGTTCTCTACTAGATTTGATAGAGAACGTTAGGTCTAGGATTTCTTGGGGAACAAGTGATTTGACTTCTTTATCCAGCGAATTTGAGATGCCTGATAACAATTGCGGAATGTGTTGCAAGTGTGAATTGAACTTTGCAGACACTTGCTATAAGTTCCATTGCCAAGGATGTGGTAGGATGTTGTGTGTGGATTGTGTACGTGCCTATGGTTCTTTGGATGTTGTGTCAGGTGATGCAAAAAGCAACGTGGGTACTCAGGTTGTTATTAAGTCTTGCAAGTTTTGTTCAGAGATTAGTATTAGGAATGAAGGGGAACGAAAGTATAGTGATAAAATCTATCCTTCTGAGTCTCCCAGACAGAGCCCTGAACCTCCATCGCCGAGT…	MGIPDSSLLDLIENVRSRISWGTSDLTSLSSEFEMPDNNCGMCCKCELNFADTCYKFHCQGCGRMLCVDCVRAYGSLDVVSGDAKSNVGTQVVIKSCKFCSEISIRNEGERKYSDKIYPSESPRQSPEPPSPSFSGERLDGYSPHALTRSSFTSFTDHSSSVSVRRSSSRSDEEKAEDSAGYFCSPSSEYYNDTSDIDASSISARHEFYSYKSVGSSPSDSPSRISNRVGHSVQQKEVGTPRSHNDVPFDQDKMAVISRPIRGTEDTEITDDLSIFRDECDTLQKPLDFKNNGLIWFPPPPDDDNDESDSNLFAYDDEDDEIGESGVAFSSSSSLASIAAKDRQNGGHEESLRAVVQGHFRALVLQLLQGEGFKVGKESSTEDWLDIVTAIAWQAANFV…	1687	189120	6.57	Cytoplasm.
CsPIP5K12	GWHGACFB025592	GWHACFB00000009	90768669	90769852	ATGCCAGAACCAGTTCTATCATTCTATGAAGAGAACAACAACCCCAAGAAGAAGAAATCCGAGGACGAAGCTACAGACAGGGAAACCGAGACCACCAAAGCAGTGGTGGTTGTTCCTCCGCCTCCGCCGCTCCCCCTCGTCGGCCGCATCCGATCCCAATCCGCCGCCCGCCGAGTCACACCTACCACCACCACATCCGCCGCGGAGAAACTTCTGGCGAACGGAGATCTGTACACCGGCAGCTTCGCAGGAAACGTGCCTCACGGATCGGGAAAGTATTTGTGGACTGACGGGTGTATGTACGAAGGAGAGTGGAAGAGAGGGAAAGCTTCGGGAAAAGGAAAGTTTTCTTGGCCTTCTGGAGCTACTTTCGAAGGTGAATTCAAGTCGGGTCGTATG…	MPEPVLSFYEENNNPKKKKSEDEATDRETETTKAVVVVPPPPPLPLVGRIRSQSAARRVTPTTTTSAAEKLLANGDLYTGSFAGNVPHGSGKYLWTDGCMYEGEWKRGKASGKGKFSWPSGATFEGEFKSGRMEGLGTFIGSDGDTYRGSWSADRKHGYGQKRYANGDYYDGSWRRNLQDGHGKYVWKNGNEYVGEWKLGVINGRGVLTWANGNRYDGNWENGVPKGHGVFTWSDGSCYAGSWSKDTNNSEFKNSKQDCPLQILNGTFYPGNKDQKQNLSFSHKISAPLMMDENCGMAKKRSSVDGSRGSLNERAFPRICIWESDGEAGDITCDIIDNVEASMFYRDGTGFDCHGIRKFQRSPCCLNGEVKKPGHTISKGHKNYDLMLNLQLGIRYSIG…	784	88961.3	8.76	Chloroplast. Cytoplasm. Mitochondrion. Nucleus.
CsPIP5K13	GWHGACFB003325	GWHACFB00000010	58115502	58115778	ATGTCTGACCCTGTGGTTATTGTTGATGGTGTGGGAGCACTTTCTTTGTCAGACAGGACAAAATCTCTTGATGCCATTTCCTTCAATAACAAAGACCACCCAACCGTGTTGACAAATGGTGATGTTACTTTTCCTGAAACTATGGCCCTTAGAGTTGGAGAACTCGTACTGTCCAATGGGGAATCTTATTCTGGGCCCCTTCTTGGCAACGTACCTGAGGGTTCAGGGAAGTATGTTTGGTCAGATCATTGCAAATATGAGGGTGAATGGAAACGGGGGATGAGACATGGATTTGGCAAACTTCAATGGCCTTCTGGAGCAGTTTATGAGGGTGAATTTTCAGGCGGTTATATGCATGGGACAGGGACTTATGTTGGGCCTGATAATTTGAGATATAAG…	MSDPVVIVDGVGALSLSDRTKSLDAISFNNKDHPTVLTNGDVTFPETMALRVGELVLSNGESYSGPLLGNVPEGSGKYVWSDHCKYEGEWKRGMRHGFGKLQWPSGAVYEGEFSGGYMHGTGTYVGPDNLRYKGRWRLNLKHGLGYQVYPNGDVFEGSWIQGTPEGPGKYTWANGNVYLGDMRGGKMSRKGTLTWTNGDSYEGSWLNGMMHGFGVYTWSDGGCYVGIWTRGLKDGKGTFYPKGCKLPSVQEVYLNALRKRGLLPDLRKQNQVSHIHHASADIRNVKVGGNHEQSRTNNVSLERRWSLEVSIEKVIGRDLSMGLSDRENDDDRENAPILEREYMQGVLISELVLNSSFSPSSKREKRRHKKLAKEVKRPGEAIIKGHRSYDLMLSLQLGI…	813	92041.5	7.67	Chloroplast. Cytoplasm. Mitochondrion. Nucleus.
CsPIP5K14	GWHGACFB003659	GWHACFB00000010	104411679	104412068	ATGGAGTGTAGAGTTGGATATGCATCTTTTGTTGTACGTGACGATAATTTAGCATCTAATGAGCCTTTGGATGATATGAAGGTCCCCACTGTGTTTCCTTCTGAGATTGGAAACCATACCCAGCTGGAATTGTTGGAAACCACAGGTCAAGAGGAGAGACAACAGAAGGAATTTTTTGAACTGAAAGGGCCTGATAGGGGTGATGGAAATGAAGCCTCAAGTGAATATTATTCAGCAACAGATGGTCACCAGAGCATATTGGTATCCTTTTCGAGCCGTTGTGTGCTAAATGAAACTGTATGTGAACGCTCTCGACTCATTCGCATCAAGTTCTACGGTTGTTTTGATAAGCCGCTTGGGAGGTATCTTCGAGATGACCTGTTTGATCAGACATCTAGC…	MECRVGYASFVVRDDNLASNEPLDDMKVPTVFPSEIGNHTQLELLETTGQEERQQKEFFELKGPDRGDGNEASSEYYSATDGHQSILVSFSSRCVLNETVCERSRLIRIKFYGCFDKPLGRYLRDDLFDQTSSCRSCKEPTEAHVLCYTHQQGNLTINVKRLPSVKLPGERDGKIWMWHRCLKCAQIDGVPPATRRVFMSDAAWGLSFGKFLELSFSNHATANRVASCGHSLQKDCLRYYGFGGMVAFFRYSPIDILSVRLPPSVLEFNRHDQQEWIRKEAAELLCKTEALYAELGTVLHSIEHKSIPLGHEKSANVSELHILDQIMELKDLLKQECSDYKDLLQPAGEETSLLDQASVDILELNRLRRNLVIGSHVWDRRLYSLDSLLKTWSFSPKAT…	1021	115325	6.52	Nuclear
CsPIP5K15	GWHGACFB007180	GWHACFB00000013	29978797	29979088	ATGAAGGCATGGGAAGCCACGGTTCGAAAGACACAAGCAGCCGCCAAAAAGCGAGCCCACAGCATCTTCGGTACAACCTACGTAGCCCATGCAGACGACGACGATGACATCACCATCGAAAAACTCGATGACGACAACAATGCCAGCGGACGAGGAACCGGAGAGGTGTACCATGCAGACAGAGTCCTCTCCAATGGCGATTACTACACGGGCCATTGGTCCGATAACTTCCCTCACGGGCTTGGAAAGTACCTCTGGACTGACGGTTGTATGTACGTAGGAGATTGGTTTAGAGGCAAAACAATGGGTAAAGGTAGGTTCAGTTGGCCTTCCGGGGCTACCTACGAAGGCGAATTCAAAAGCGGGTATATGGACGGTAAAGGCACGTATACTGGGTCC…	MKAWEATVRKTQAAAKKRAHSIFGTTYVAHADDDDDITIEKLDDDNNASGRGTGEVYHADRVLSNGDYYTGHWSDNFPHGLGKYLWTDGCMYVGDWFRGKTMGKGRFSWPSGATYEGEFKSGYMDGKGTYTGSNGDTYRGFWVMNLKHGHGIKNYTNGDCYDGEWCRGLQEGHGRYQWSSGNYYVGEWENGIIYGKGTFIWTNGNRYDGYWEDGLPKGNGTFRWADGSFYVGNWSKDPKDQNGTYYPSGTSPEGNFEWDPQEVFNVDLSDCKVCPNEKVSLMPSQKKLAVWRSSKAVDANIRPRRMSVDGRLDAGVDKDLSRMRMLEGGSGGGGGSWEGFDKSLVAAAGGREMVENGMGGLQIEDWSARGSPLRIPRAVKRQGETISKGHKNYELMLNL…	787	89215.2	6.53	Chloroplast. Cytoplasm. Mitochondrion. Nucleus. Peroxisome.
CsPIP5K16	GWHGACFB008300	GWHACFB00000013	109016651	109016679	ATGAAAGAGTTTCTTTCTCATTGCTTAAGGTTCAGTGATAAGGTCTTCTTAAATGGAGACGTCTATGTTGGTAATTTCAAGGGAATCTTTCCCCATGGCAAGGGAAAGTATACTTGGTCAGATGGAATGGTTTATGAGGGTGATTGGGATGAAGGAAAAATGACTGGGAAAGGACAGGTTTTTTGGCAATCGGGAGCAACATTTGATGGTGATTTCTCTGGGGGTTACCTTCATGGCTTTGGCACCTTTACTAGTGCTGATGGGTCTGTATACAGAGGGTACTGGAGGATGAACATTCAACATGGGCTTGGAAGGAAAGAGTACTGTAATTCTGATATTTATGATGGTTCATGGAAAGAGGGAATACATGAAGGCAGAGGTAGGTATGTTTGGAGTAAT…	MKEFLSHCLRFSDKVFLNGDVYVGNFKGIFPHGKGKYTWSDGMVYEGDWDEGKMTGKGQVFWQSGATFDGDFSGGYLHGFGTFTSADGSVYRGYWRMNIQHGLGRKEYCNSDIYDGSWKEGIHEGRGRYVWSNGNTYIGNWKAGKMCGRGVMKWVSGDLFDGFWLNGFRHGSGCYRFADGSYYFGTWTKGLKDGQGTYYPAGSNDPSLKRKGLLFHSPFLNSEECRVPSPRIKRSLFEKIINSFSKGSSRSQRSTPLDEGWSLCDSTSKVSSCNTSCMLSRSSDGCQHEVQDNTTVVFEREYMQGVLIKERIRKTTGLSYKSKQRNKFHAKKVKKRSCIDIFEGHRSYHLMLNLQLGIRYTVGKITPVPEREVRASDFGKQARIRMYFPRKGSQFTPAH…	773	88705.2	8.98	Cytoplasm. Nucleus.
CsPIP5K17	GWHGACFB010962	GWHACFB00000015	110080108	110080724	ATGGATGCCCCAGACAAGTCATTCCCTGATCTATTAGGCATACTGAAATCGTGGATCCCTTGGCGGTCCGAGCCAGCTAATGTGTCGAGGGACTTTTGGATGCCCGATCAGAGTTGTAGGGTATGCTACGAGTGTGATTCCCAGTTTACATTGTTTAACCGTAGACACCATTGTCGACATTGTGGGCGAGTTTTCTGTGCCAAGTGTACTGCAAACTGGGTTCCCGCACCGCCTAGTGAGCCAAATACTGCCAGGGAAGAGTGGGATAGGATTAGGGTTTGTAATTTCTGTTTCAAACAATGGGAGCAGGGCTTAATTACCGTTGATAATGGGATCCAGGTTGCCAACCTGGATCTCAGTTCTTCGCCATCAACGACGAGTCTTGTCAGCTCCAAATCT…	MDAPDKSFPDLLGILKSWIPWRSEPANVSRDFWMPDQSCRVCYECDSQFTLFNRRHHCRHCGRVFCAKCTANWVPAPPSEPNTAREEWDRIRVCNFCFKQWEQGLITVDNGIQVANLDLSSSPSTTSLVSSKSSGTVDSSCVTFSSMPHSVESFQQNHPSVLSPRQPVAMQMNVDSEGVVASERSSDHVADMQIPSPTQFRFCMNRSDDDDDEYGSYRLDSKTGHFPQTNGYYAQVEFDEIDNGYSSHKVHPDGEAIDTNSVSSSLLHNSFHSVGSEGIQQLVKKEDERDIGDECEAPSSLYAAADVDAEPVDFENNGLLWLPPEPEDEEDEREALLFDDDDEGDATGEWGYLRTSSSFGSGEHRNRDKSNEEHKKAMKNVVDGHFTALVAQLLQVENI…	1847	204619	5.42	Cytoplasm.

## Sheet: ST2
Supplementary Table S2. CsPIP5K segment duplication results.
Gene A	Gene B
CsPIP5K04	CsPIP5K16
CsPIP5K05	CsPIP5K17
CsPIP5K06	CsPIP5K12
CsPIP5K08	CsPIP5K13

## Sheet: ST3
Supplementary Table S3. Synteny analysis of CsPIP5K and multispecies PIP5K gene.
Gene A	Gene B
AT1G01460.1	CsPIP5K09
AT1G10900.3	CsPIP5K04
AT1G21980.1	CsPIP5K12
AT1G34260.2	CsPIP5K07
AT1G71010.1	CsPIP5K11
AT1G77740.1	CsPIP5K06
AT1G77740.1	CsPIP5K12
AT2G41210.1	CsPIP5K15
AT3G09920.3	CsPIP5K08
AT3G14270.2	CsPIP5K17
AT3G56960.1	CsPIP5K15
Solyc01g096410.3.1	CsPIP5K03
Solyc01g096410.3.1	CsPIP5K10
Solyc01g104140.3.1	CsPIP5K04
Solyc01g104140.3.1	CsPIP5K16
Solyc03g123570.3.1	CsPIP5K17
Solyc04g007650.3.1	CsPIP5K11
Solyc05g008200.3.1	CsPIP5K11
Solyc06g065540.3.1	CsPIP5K07
Solyc07g017510.3.1	CsPIP5K05
Solyc09g008485.1.1	CsPIP5K08
Solyc09g008485.1.1	CsPIP5K13
Solyc10g078460.2.1	CsPIP5K15
Solyc10g086320.2.1	CsPIP5K13
Solyc11g013180.2.1	CsPIP5K12
Solyc11g013830.2.1	CsPIP5K07
Solyc12g049590.2.1	CsPIP5K17
Vitvi01g00404_t001	CsPIP5K11
Vitvi08g01589_t001	CsPIP5K08
Vitvi08g01589_t001	CsPIP5K13
Vitvi08g01644_t001	CsPIP5K15
Vitvi09g00023_t001	CsPIP5K05
Vitvi09g00023_t001	CsPIP5K17
Vitvi11g04003_t001	CsPIP5K05
Vitvi11g04003_t001	CsPIP5K17
Vitvi12g01866_t002	CsPIP5K16
Vitvi13g01409_t001	CsPIP5K03
Vitvi18g00322_t001	CsPIP5K06
Vitvi18g00322_t001	CsPIP5K12
Vitvi18g01427_t002	CsPIP5K07

## Sheet: ST4
Supplementary Table S4. RNA-seq data of CsPIP5K.
Gene	FD-0d-1	FD-0d-2	FD-0d-3	FD-2d-1	FD-2d-2	FD-2d-3	FD-8d-1	FD-8d-2	FD-8d-3	TF5-0d-1	TF5-0d-2	TF5-0d-3	TF5-2d-1	TF5-2d-2	TF5-2d-3	TF5-8d-1	TF5-8d-2	TF5-8d-3
CsPIP5K01	0.31	0	0.79	0	0.56	0	0	0.27	0	0	0.24	1.11	0.27	0	0.27	0	0	0.54
CsPIP5K02	3.39	2.81	3.99	2.88	3.91	2.34	2.57	2.69	3.43	2.96	4.48	4.08	2.77	3.34	3.28	3.51	3.21	2.16
CsPIP5K03	0.97	1.5	0.91	2.05	1.12	2.32	1.25	0.95	0.46	1.11	1.04	1.15	1.4	0.63	1.17	0.6	0.73	1.38
CsPIP5K04	10.97	7.63	6.27	5.34	7.16	7.55	4.74	5.07	5.31	7.62	7.51	9.57	6.89	5.45	6.9	7.59	7.61	6.53
CsPIP5K05	27.49	25.19	27.33	37.99	34.97	36.64	16.66	16.32	16.07	30.12	30.04	28.96	34.92	33.95	32.66	25.4	22.44	21.78
CsPIP5K06	11.25	9.16	11.14	14.57	15.37	14.99	5.94	6.89	7.3	11.83	12.32	12.28	13.53	12.96	12.58	8.47	7.9	6.97
CsPIP5K07	39.4	39.47	39.87	38.73	38.41	41.36	21.48	20.12	22.64	36.32	34.5	33.83	37.71	38.27	39.44	33.44	33.8	33.16
CsPIP5K08	101.92	95.7	97.37	57.43	58.9	60.06	56.15	52.87	52.69	86.26	79.81	80.9	56.48	51.8	56.77	73.73	71.24	67.85
CsPIP5K09	0.78	0	0.08	0	0.44	0.3	0.09	0.52	0.87	0.18	0.15	0.35	0.17	0.32	0.34	0.48	0.83	0.77
CsPIP5K10	0	0	0	0	0	0	0	0	0	0.05	0	0	0	0.09	0	0	0	0
CsPIP5K11	20.99	21.74	22.9	22.79	21.83	22.32	16.67	17.05	17.07	17.82	19.11	18.6	21.65	21.12	20.71	26.41	24.61	24.82
CsPIP5K12	16.75	14.28	15.62	19.01	21.69	18.99	19.38	17.8	15.49	16.36	15.29	16.69	20.77	21.59	21.4	16.06	17.21	17.89
CsPIP5K13	16.58	17.64	16.72	24.14	25.64	24.66	23.15	24.36	23.71	16.5	16.65	15.51	23.31	23.29	23.38	25.64	26.47	27.51
CsPIP5K14	61.92	59.41	58.68	53	47.98	52.03	31.14	31.59	29.26	60.7	53.81	61.41	46.67	45.28	46.44	43.55	43.33	44.76
CsPIP5K15	0.24	0.19	0.33	0.25	0.97	0.89	0.21	0.04	0.3	0.17	0.3	0.13	0.41	0.4	0.93	0	0.05	0
CsPIP5K16	5.46	5.73	5.44	7.14	6.9	7.12	5.28	5.06	4.38	4.74	6.09	6.29	5.25	4.61	4.59	6.39	6.53	5.02
CsPIP5K17	19.46	19.56	20.46	22.39	22.45	21.34	12.95	11.48	12.37	19.35	18.44	18.76	20.73	21.13	21.41	17.81	17.2	16.97

## Sheet: ST5
Supplementary Table S5. Analysis of the correlation between CsPIP5K expression level and phospholipid metabolism level.
Gene	Metabolites	Correlation	P-value
CsPIP5K05	Com_7504	-0.883764	1.16e-06
CsPIP5K05	Com_1593	-0.880584	1.42e-06
CsPIP5K05	Com_9707	-0.860092	4.71e-06
CsPIP5K05	Com_3609	-0.848311	8.66e-06
CsPIP5K05	Com_18798	-0.828431	2.17e-05
CsPIP5K05	Com_7301	-0.820764	3e-05
CsPIP5K05	Com_30707	-0.809075	4.78e-05
CsPIP5K05	Com_23823	-0.808977	4.8e-05
CsPIP5K05	Com_10353	-0.800399	6.63e-05
CsPIP5K05	Com_16070	0.899335	3.85e-07
CsPIP5K05	Com_3842	0.917441	8.36e-08
CsPIP5K06	Com_7504	-0.916723	8.93e-08
CsPIP5K06	Com_1593	-0.91553	9.97e-08
CsPIP5K06	Com_3609	-0.912133	1.35e-07
CsPIP5K06	Com_9707	-0.886603	9.58e-07
CsPIP5K06	Com_9727	-0.86613	3.38e-06
CsPIP5K06	Com_7544	-0.865501	3.5e-06
CsPIP5K06	Com_23823	-0.863755	3.86e-06
CsPIP5K06	Com_18798	-0.858767	5.06e-06
CsPIP5K06	Com_17728	-0.858687	5.08e-06
CsPIP5K06	Com_7301	-0.850297	7.84e-06
CsPIP5K06	Com_10353	-0.847005	9.23e-06
CsPIP5K06	Com_30707	-0.835774	1.57e-05
CsPIP5K06	Com_4308	-0.833436	1.74e-05
CsPIP5K06	Com_2755	-0.830179	2.01e-05
CsPIP5K06	Com_16547	-0.825719	2.44e-05
CsPIP5K06	Com_13467	-0.825668	2.44e-05
CsPIP5K06	Com_13240	-0.806552	5.27e-05
CsPIP5K06	Com_15240	-0.805153	5.55e-05
CsPIP5K06	Com_978	-0.803307	5.95e-05
CsPIP5K06	Com_11395	-0.80055	6.59e-05
CsPIP5K06	Com_16070	0.877194	1.76e-06
CsPIP5K06	Com_3842	0.965917	8.23e-11
CsPIP5K07	Com_2755	-0.814137	3.92e-05
CsPIP5K07	Com_16547	-0.801481	6.37e-05
CsPIP5K08	Com_8818	-0.804121	5.77e-05
CsPIP5K13	Com_873	0.809971	4.62e-05
CsPIP5K13	Com_3649	0.849291	8.25e-06
CsPIP5K13	Com_13576	0.850394	7.8e-06
CsPIP5K13	Com_4566	0.851602	7.34e-06
CsPIP5K13	Com_16436	0.857237	5.49e-06
CsPIP5K13	Com_9397	0.860662	4.57e-06
CsPIP5K13	Com_15563	0.872233	2.37e-06
CsPIP5K13	Com_18755	0.90396	2.68e-07
CsPIP5K13	Com_8818	0.91465	1.08e-07
CsPIP5K14	Com_12443	-0.872797	2.3e-06
CsPIP5K14	Com_7039	-0.855565	5.99e-06
CsPIP5K14	Com_10531	-0.84937	8.21e-06
CsPIP5K14	Com_3375	-0.849061	8.34e-06
CsPIP5K14	Com_15563	-0.847877	8.84e-06
CsPIP5K14	Com_1730	-0.846147	9.63e-06
CsPIP5K14	Com_3395	-0.845729	9.82e-06
CsPIP5K14	Com_2619	-0.842214	1.16e-05
CsPIP5K14	Com_1400	-0.842	1.17e-05
CsPIP5K14	Com_18804	-0.83954	1.32e-05
CsPIP5K14	Com_9228	-0.832352	1.83e-05
CsPIP5K14	Com_4308	-0.829617	2.06e-05
CsPIP5K14	Com_13376	-0.819787	3.12e-05
CsPIP5K14	Com_4566	-0.817709	3.4e-05
CsPIP5K14	Com_873	-0.813488	4.03e-05
CsPIP5K14	Com_17728	-0.807238	5.13e-05
CsPIP5K14	Com_13240	-0.806014	5.38e-05
CsPIP5K14	Com_9818	-0.800308	6.65e-05
CsPIP5K14	Com_932	0.87941	1.53e-06
CsPIP5K17	Com_1593	-0.833008	1.78e-05
CsPIP5K17	Com_18798	-0.8272	2.29e-05
CsPIP5K17	Com_2755	-0.826017	2.41e-05
CsPIP5K17	Com_16547	-0.824623	2.55e-05
CsPIP5K17	Com_7301	-0.823907	2.63e-05
CsPIP5K17	Com_9707	-0.823446	2.68e-05
CsPIP5K17	Com_7504	-0.817099	3.49e-05
CsPIP5K17	Com_30707	-0.815604	3.7e-05
CsPIP5K17	Com_23823	-0.814779	3.83e-05
CsPIP5K17	Com_4308	-0.802176	6.21e-05
CsPIP5K17	Com_16070	0.801703	6.32e-05
CsPIP5K17	Com_3842	0.825955	2.41e-05

## Sheet: ST6
Supplementary Table S6. List of primers used in qPCR experiments.
No.	Gene Name	Forward primer	Reverse primer
1	CsPIP5K06	TTACCCTATTCAACCGCAGAC	CTAATCCTCTCCCAATCTTCGC
2	CsPIP5K06	CGGGTTCGGCACCTTTAT	CTCCGTTTCGCCACTCAC
3	CsPIP5K06	TCTCCAATTACCCACAAGGC	GATCCACATCCACTTCCTCATC
4	CsPIP5K06	CCTTATGAGCCTAGTGTTCCTG	TCAGATTGTGGTTCCCCTTG
5	CsPIP5K06	AGCATGTGGTTCAGTATGGAG	AGTTAGCGGAGAGTTCAATGG
6	CsPIP5K06	GATAACCCATCTCCTAGAGCTTAC	GTGGTTGTGGTCTCCTTCATAG
7	GAPDH	AAGGATTGGTCGGTTGGTG	ATGAAGGGATCGTTGACAGC
